# Supplementary material for: Deep Learning-Enabled Diagnosis of Abdominal Aortic Aneurysm Using Pulse Volume Recording Waveforms: An In Silico Study
Source: Sensors (Basel). 2025 Nov 1;25(21):6678. doi: 10.3390/s25216678 (PMC12609100; doi:10.3390/s25216678)
Supplement: Supplementary file 1 [file sensors-25-06678-s001.zip]

Archive with 1 entries (1 files):
- sensors-3920164-supplementary.pdf
